# Supplementary material for: Development of a Novel Anti-CD44 Variant 8 Monoclonal Antibody C44Mab-94 against Gastric Carcinomas
Source: Antibodies (Basel). 2023 Jul 4;12(3):45. doi: 10.3390/antib12030045 (PMC10366929; doi:10.3390/antib12030045)
Supplement: Supplementary file 1 [file antibodies-12-00045-s001.zip]

Archive with 2 entries (2 files):
- Supplementary  Figs S1-3.pdf
- Supplementary Table S1 and S2.pdf
